# Supplementary material for: An Algerian Soil-Living Streptomyces alboflavus Strain as Source of Antifungal Compounds for the Management of the Pea Pathogen Fusarium oxysporum f. sp. pisi
Source: J Fungi (Basel). 2024 Nov 12;10(11):783. doi: 10.3390/jof10110783 (PMC11596007; doi:10.3390/jof10110783)
Supplement: Supplementary file 1 [file jof-10-00783-s001.zip]

Archive with 1 entries (1 files):
- jof-3307314-supplementary.pdf
